# Supplementary material for: Acoustic separation and concentration of exosomes for nucleotide detection: ASCENDx
Source: Sci Adv. 2024 Mar 8;10(10):eadm8597. doi: 10.1126/sciadv.adm8597 (PMC10923504; doi:10.1126/sciadv.adm8597)
Supplement: Supplementary file 2 — Movies S1 and S2 [file sciadv.adm8597_movies_s1_and_s2.zip]

Archive with 2 entries (2 files):
- Movie_S1.mp4
- Movie_S2.mp4
